# Supplementary material for: Systematic Review and Meta-Analysis of Electromyography Potential to Discriminate Muscular or Articular Temporomandibular Disorders and Healthy Patients
Source: Healthcare (Basel). 2025 Feb 21;13(5):466. doi: 10.3390/healthcare13050466 (PMC11899047; doi:10.3390/healthcare13050466)
Supplement: Supplementary file 1 [file healthcare-13-00466-s001.zip]

Archive with 8 entries (8 files):
- Figure S1.jpg
- Figure S2.jpg
- Figure S3.jpg
- Figure S4.jpg
- Figure S5.pdf
- Figure S6.pdf
- Table S1.pdf
- Table S2.pdf
